# Supplementary material for: CircHERC1 promotes non-small cell lung cancer cell progression by sequestering FOXO1 in the cytoplasm and regulating the miR-142-3p-HMGB1 axis
Source: Mol Cancer. 2023 Nov 6;22:179. doi: 10.1186/s12943-023-01888-7 (PMC10626661; doi:10.1186/s12943-023-01888-7)
Supplement: Supplementary file 1 — Additional file 1: Supplementary Table 1. The RNA-seq results of all differentially expressed circRNAs in 9 plasma [file 12943_2023_1888_MOESM1_ESM.xlsx]

## Sheet: Sheet1
The RNA-seq results of all differentially expressed circRNAs in 9 plasma
circRNA ID	A1.tpm	A2.tpm	A3.tpm	S1.tpm	S2.tpm	S3.tpm	B1.tpm	B2.tpm	B3.tpm	A average	S average	B average
hsa_circ_0000095	917.712	267.237	541.272	0	351.124	0	640.718	592.593	370.279	575.407	117.041	534.53
hsa_circ_0000205	305.904	267.237	0	358.038	351.124	272.901	0	0	0	191.047	327.354	0
hsa_circ_0000374	0	668.092	270.636	0	0	0	640.718	592.593	370.279	312.909	0	534.53
hsa_circ_0000418	1376.57	935.329	541.272	537.057	702.247	818.703	1281.44	1333.33	1604.54	951.056	686.002	1406.44
hsa_circ_0000462	305.904	400.855	405.954	0	0	0	480.538	592.593	370.279	370.904	0	481.137
hsa_circ_0000530	0	0	0	0	351.124	272.901	800.897	444.444	246.853	0	208.008	497.398
hsa_circ_0000660	0	0	0	0	526.685	454.835	480.538	444.444	370.279	0	327.173	431.754
hsa_circ_0001020	1376.57	534.474	541.272	716.076	1755.62	636.769	0	296.296	370.279	817.438	1036.15	222.192
hsa_circ_0001083	2600.18	2405.13	2165.09	1790.19	1755.62	1182.57	480.538	0	863.984	2390.13	1576.13	448.174
hsa_circ_0001238	1223.62	1202.57	1082.54	1253.13	351.124	727.736	320.359	444.444	617.132	1169.58	777.331	460.645
hsa_circ_0001615	0	0	270.636	358.038	702.247	818.703	480.538	592.593	1357.69	90.212	626.329	810.273
hsa_circ_0001675	458.856	0	0	1074.11	526.685	181.934	0	0	0	152.952	594.244	0
hsa_circ_0001723	458.856	267.237	405.954	0	702.247	363.868	0	0	0	377.349	355.372	0
hsa_circ_0001906	458.856	801.71	947.226	537.057	702.247	0	320.359	0	0	735.931	413.101	106.786
hsa_circ_0001937	1223.62	1336.18	947.226	0	0	1455.47	1281.44	0	0	1169.01	485.157	427.145
hsa_circ_0002199	1070.66	801.71	811.908	0	0	272.901	0	0	493.705	894.761	90.967	164.568
hsa_circ_0002220	1835.42	2004.28	676.59	358.038	1404.49	818.703	480.538	0	617.132	1505.43	860.412	365.89
hsa_circ_0002620	0	0	0	0	0	0	800.897	0	493.705	0	0	431.534
hsa_circ_0002903	0	0	0	0	351.124	818.703	480.538	296.296	246.853	0	389.942	341.229
hsa_circ_0003258	764.76	0	1353.18	895.095	0	363.868	0	0	0	705.98	419.654	0
hsa_circ_0003315	1529.52	801.71	676.59	0	0	181.934	0	0	0	1002.61	60.6447	0
hsa_circ_0003428	458.856	400.855	405.954	0	351.124	545.802	0	0	0	421.888	298.975	0
hsa_circ_0003576	305.904	400.855	405.954	0	0	0	0	0	0	370.904	0	0
hsa_circ_0003615	0	0	270.636	0	0	0	480.538	740.741	370.279	90.212	0	530.519
hsa_circ_0003755	0	400.855	811.908	716.076	702.247	272.901	0	0	0	404.254	563.741	0
hsa_circ_0003788	917.712	801.71	1488.5	0	0	454.835	320.359	0	0	1069.31	151.612	106.786
hsa_circ_0004210	305.904	668.092	0	537.057	351.124	272.901	0	0	0	324.665	387.027	0
hsa_circ_0004813	0	0	0	0	0	727.736	800.897	296.296	246.853	0	242.579	448.015
hsa_circ_0005125	458.856	400.855	541.272	0	0	363.868	0	0	0	466.994	121.289	0
hsa_circ_0005505	0	267.237	541.272	1969.21	1404.49	2001.27	0	592.593	740.558	269.503	1791.66	444.383
hsa_circ_0006378	0	0	0	1432.15	1053.37	0	0	888.889	740.558	0	828.508	543.149
hsa_circ_0007466	458.856	0	0	0	0	0	640.718	296.296	987.411	152.952	0	641.475
hsa_circ_0007476	305.904	0	0	1253.13	0	1546.44	640.718	592.593	1357.69	101.968	933.19	863.667
hsa_circ_0007547	0	1068.95	270.636	716.076	877.809	363.868	0	0	0	446.528	652.584	0
hsa_circ_0007693	0	0	0	0	526.685	0	320.359	740.741	493.705	0	175.562	518.268
hsa_circ_0008585	458.856	0	270.636	0	0	0	480.538	888.889	1234.26	243.164	0	867.897
hsa_circ_0008737	0	0	0	0	0	181.934	480.538	296.296	617.132	0	60.6447	464.655
hsa_circ_0008870	0	0	0	537.057	0	1364.5	0	0	0	0	633.854	0
hsa_circ_0008881	0	267.237	0	358.038	0	727.736	640.718	740.741	987.411	89.0789	361.925	789.623
hsa_circ_0011571	0	267.237	0	716.076	526.685	272.901	0	0	0	89.0789	505.221	0
hsa_circ_0015438	0	0	0	0	0	0	961.076	0	863.984	0	0	608.354
hsa_circ_0024217	0	0	0	0	0	0	640.718	296.296	370.279	0	0	435.764
hsa_circ_0035796	1376.57	1336.18	1488.5	1253.13	1580.06	454.835	320.359	0	0	1400.42	1096.01	106.786
hsa_circ_0040414	917.712	801.71	405.954	716.076	877.809	636.769	0	0	493.705	708.459	743.551	164.568
hsa_circ_0042174	0	668.092	0	716.076	351.124	818.703	0	0	0	222.697	628.634	0
hsa_circ_0055014	1070.66	1068.95	1082.54	537.057	0	727.736	0	444.444	370.279	1074.05	421.598	271.574
hsa_circ_0067900	1070.66	1603.42	1217.86	1253.13	0	3092.88	800.897	444.444	0	1297.32	1448.67	415.114
hsa_circ_0078200	0	400.855	676.59	358.038	351.124	727.736	0	0	0	359.148	478.966	0
hsa_circ_0078510	764.76	668.092	541.272	0	0	0	0	0	0	658.041	0	0
hsa_circ_0087302	458.856	400.855	270.636	358.038	702.247	0	0	0	0	376.782	353.428	0
hsa_circ_0087391	3670.85	4275.79	3518.27	4833.51	5266.85	1546.44	2402.69	1777.78	2098.25	3821.63	3882.27	2092.91
